# Supplementary material for: The Role of Host‐Range Expansion and Co‐Speciation in Host–Parasite Associations With the Divergence of the Great Tit Species Complex
Source: Ecol Evol. 2025 Jan 21;15(1):e70859. doi: 10.1002/ece3.70859 (PMC11747346; doi:10.1002/ece3.70859)
Supplement: Supplementary file 1 — Table S1. Summary of samples collected and tested for haemosporidian infections in this study. [file ECE3-15-e70859-s005.xlsx]

## Sheet: Sheet2
Host species	Country	Region	Latitude	Longitude	Lineage Name	Parasite Genus	Found	Tested
Parus minor	China	Beijing	39.97	115.43	ALARV04	Plasmodium	6	21
Parus minor	China	Beijing	39.97	115.43	PARMIN02	Leucocytozoon	2	21
Parus minor	China	Beijing	39.97	115.43	PARMIN03	Haemoproteus	1	21
Parus minor	China	Beijing	39.97	115.43	PARMIN04	Leucocytozoon	1	21
Parus minor	China	Beijing	39.97	115.43	PARMIN05	Leucocytozoon	1	21
Parus minor	China	Beijing	39.97	115.43	PARMIN06	Leucocytozoon	1	21
Parus minor	China	Beijing	39.97	115.43	EMGOD06	Leucocytozoon	6	21
Parus minor	China	Beijing	39.97	115.43	HYBOR02	Leucocytozoon	1	21
Parus minor	China	Beijing	39.97	115.43	PARUS8	Leucocytozoon	1	21
Parus minor	China	Beijing	39.97	115.43	TARCYA01	Leucocytozoon	4	21
Parus minor	China	Hainan	19.57	109.95	ASOT06	Leucocytozoon	1	43
Parus minor	China	Hainan	19.57	109.95	BUBIBI01	Haemoproteus	1	43
Parus minor	China	Hainan	19.57	109.95	PARMIN07	Haemoproteus	1	43
Parus minor	China	Hainan	19.57	109.95	PARMIN08	Leucocytozoon	8	43
Parus minor	China	Hainan	19.57	109.95	PARMIN09	Leucocytozoon	2	43
Parus minor	China	Hainan	19.57	109.95	PARMIN10	Leucocytozoon	5	43
Parus minor	China	Hainan	19.57	109.95	PARMIN11	Leucocytozoon	1	43
Parus minor	China	Hainan	19.57	109.95	PARMIN12	Plasmodium	1	43
Parus minor	China	Hainan	19.57	109.95	PARMIN13	Leucocytozoon	5	43
Parus minor	China	Hainan	19.57	109.95	PARMIN14	Leucocytozoon	1	43
Parus minor	China	Hainan	19.57	109.95	LK03	Haemoproteus	1	43
Parus minor	China	Hainan	19.57	109.95	ORW1	Plasmodium	4	43
Parus minor	China	Hainan	19.57	109.95	PARUS8	Leucocytozoon	1	43
Parus minor	China	Hainan	19.57	109.95	SYCON03	Leucocytozoon	21	43
Parus minor	China	Jilin	44.04	126.09	ALARV04	Plasmodium	17	205
Parus minor	China	Jilin	44.04	126.09	BT5	Leucocytozoon	2	205
Parus minor	China	Jilin	44.04	126.09	PARMIN15	Leucocytozoon	1	205
Parus minor	China	Jilin	44.04	126.09	PARMIN16	Plasmodium	1	205
Parus minor	China	Jilin	44.04	126.09	PARMIN17	Leucocytozoon	1	205
Parus minor	China	Jilin	44.04	126.09	PARMIN18	Leucocytozoon	1	205
Parus minor	China	Jilin	44.04	126.09	PARMIN19	Haemoproteus	1	205
Parus minor	China	Jilin	44.04	126.09	SGS1	Plasmodium	1	205
Parus minor	China	Jilin	44.04	126.09	TARCYA01	Leucocytozoon	1	205
Parus minor	China	Zhejiang	29.54	118.88	CARCHL01	Haemoproteus	2	35
Parus minor	China	Zhejiang	29.54	118.88	EMGOD06	Leucocytozoon	1	35
Parus minor	China	Zhejiang	29.54	118.88	HYBOR02	Leucocytozoon	1	35
Parus minor	China	Zhejiang	29.54	118.88	PARVEN03	Leucocytozoon	1	35
Parus minor	China	Zhejiang	29.54	118.88	PYNJOC01	Haemoproteus	1	35
Parus minor	China	Zhejiang	29.54	118.88	SYAT05	Plasmodium	1	35
Parus minor	China	Zhejiang	29.54	118.88	PARMIN20	Leucocytozoon	1	35
Parus minor	China	Zhejiang	29.54	118.88	PARMIN21	Leucocytozoon	1	35
Parus minor	China	Zhejiang	29.54	118.88	PARMIN22	Haemoproteus	1	35
