# Supplementary material for: The Role of Host‐Range Expansion and Co‐Speciation in Host–Parasite Associations With the Divergence of the Great Tit Species Complex
Source: Ecol Evol. 2025 Jan 21;15(1):e70859. doi: 10.1002/ece3.70859 (PMC11747346; doi:10.1002/ece3.70859)
Supplement: Supplementary file 2 — Table S2. Host range and geographical distribution of lineages detected in the Parus major species complex. Infection no., total number of infected individuals; Record no., number of references compiled in the MalAvi database. [file ECE3-15-e70859-s003.xlsx]

## Sheet: Sheet1
Lineage Name	Parasite Genus	Recognized Host Range	Host Species	Record in P. major			Record in P. minor			Records in other hosts in overlapped regions
				References No.	Infection No.	Mean Prevalence (%)	References No.	Infection No.	Mean Prevalence (%)	P. cinereus	P. major	P. minor	none
ACAED02	Haemoproteus	10	P. minor				1	5	13.5135			10
AEGCAU03	Haemoproteus	6	P. minor				1	1	2.7027			6
PARMIN03	Haemoproteus	1	P. minor				1	1	4.7619			1
BUBIBI01	Haemoproteus	13	P. minor				1	1	2.32558		3	10
CARCHL01	Haemoproteus	5	P. minor				1	2	8.69565		7	1
CWT4	Haemoproteus	10	P. major	1	1	2.32558				1	14
CYAPIC01	Haemoproteus	4	P. minor				1	1	16.6667			4
GW3	Haemoproteus	2	P. major	1	1	1.78571					2
HIPOL1	Haemoproteus	6	P. major	2	2	22.2222					12		2
HLW1	Haemoproteus	8	P. minor				1	2	5.40541	2	2	8
PARMIN07	Haemoproteus	1	P. minor				1	1	2.32558			1
LK03	Haemoproteus	7	P. minor				1	1	2.32558		5	4
PARMIN19	Haemoproteus	1	P. minor				1	1	0.487805			1
PARUS1	Haemoproteus	25	P. major	28	275	13.2914					106
PARUS5	Haemoproteus	1	P. major	1	1	100					1
PARUS6	Haemoproteus	3	P. major	2	3	0.721154					6
PARUS62	Haemoproteus	1	P. minor				1	1	2.7027			1
PARUS63	Haemoproteus	1	P. minor				1	1	2.7027			1
PARUS65	Haemoproteus	2	P. major	1	1	0.308642					2
PARUS91	Haemoproteus	1	P. major	1	1	10					1
PHSIB1	Haemoproteus	26	P. major	10	95	6.59264					66	4	1
SPISEN02	Haemoproteus	2	P. minor				1	1	4.34783		3	1
WW2	Haemoproteus	32	P. major	9	44	4.09683					96		1
ASOT06	Leucocytozoon	7	P. minor				1	1	2.32558		3	5
PARMIN02	Leucocytozoon	1	P. minor				1	2	9.52381			1
PARMIN04	Leucocytozoon	1	P. minor				1	1	4.7619			1
PARMIN05	Leucocytozoon	1	P. minor				1	1	4.7619			1
PARMIN06	Leucocytozoon	1	P. minor				1	1	4.7619			1
BT2	Leucocytozoon	24	P. major	2	3	1.81818					42	1	2
BT5	Leucocytozoon	9	P. minor				1	2	0.97561		6	4	1
CB1	Leucocytozoon	40	P. major	1	1	2.32558					3	1	116
CYACAE03	Leucocytozoon	2	P. major	2	2	1.3986					3
EMGOD06	Leucocytozoon	2	P. minor				1	6	28.5714			2
PARMIN01	Leucocytozoon	1	P. minor				1	14	7.14286			1
PARMIN08	Leucocytozoon	1	P. minor				1	8	18.6047			1
PARMIN09	Leucocytozoon	1	P. minor				1	2	4.65116			1
PARMIN10	Leucocytozoon	1	P. minor				1	5	11.6279			1
PARMIN11	Leucocytozoon	1	P. minor				1	1	2.32558			1
PARMIN13	Leucocytozoon	1	P. minor				1	5	11.6279			1
PARMIN14	Leucocytozoon	1	P. minor				1	1	2.32558			1
HYBOR02	Leucocytozoon	7	P. minor				1	1	4.7619			6	3
PARMIN15	Leucocytozoon	1	P. minor				1	1	0.487805			1
PARMIN17	Leucocytozoon	1	P. minor				1	1	0.487805			1
PARMIN18	Leucocytozoon	1	P. minor				1	1	0.487805			1
PARUS11	Leucocytozoon	3	P. major	2	3	0.650759					9
PARUS13	Leucocytozoon	2	P. major	1	1	0.225734					4
PARUS14	Leucocytozoon	3	P. major	1	1	0.225734					10
PARUS15	Leucocytozoon	2	P. major	1	3	0.677201					5
PARUS16	Leucocytozoon	2	P. major	29	209	12.9252					32
PARUS17	Leucocytozoon	1	P. major	3	11	1.83639					3
PARUS18	Leucocytozoon	3	P. major	10	33	2.06637					15
PARUS19	Leucocytozoon	5	P. major	27	155	8.95954					47
PARUS20	Leucocytozoon	7	P. major	7	38	3.24786					17
PARUS21	Leucocytozoon	10	P. major	3	4	0.713012					20
PARUS22	Leucocytozoon	8	P. major	32	405	24.5009					50
PARUS25	Leucocytozoon	3	P. major	4	11	0.94583					6
PARUS26	Leucocytozoon	1	P. major	3	5	0.694444					3
PARUS28	Leucocytozoon	1	P. major	2	2	0.322061					2
PARUS29	Leucocytozoon	1	P. major	1	1	0.304878					1
PARUS30	Leucocytozoon	1	P. major	1	1	0.341297					1
PARUS31	Leucocytozoon	1	P. major	1	1	1.0101					1
PARUS32	Leucocytozoon	1	P. major	1	1	1.0101					1
PARUS33	Leucocytozoon	2	P. major	3	12	1.75439					4
PARUS34	Leucocytozoon	1	P. major	3	4	0.809717					3
PARUS35	Leucocytozoon	1	P. major	2	2	0.322061					2
PARUS36	Leucocytozoon	1	P. major	2	2	0.568182					2
PARUS37	Leucocytozoon	1	P. major	2	2	0.322061					2
PARUS4	Leucocytozoon	10	P. major	35	164	8.65435					62		3
PARUS61	Leucocytozoon	1	P. minor				1	1	2.7027			1
PARUS64	Leucocytozoon	2	P. minor				1	1	2.7027			2
PARUS7	Leucocytozoon	5	P. major	3	3	1.35747					10	1
PARUS72	Leucocytozoon	2	P. major	2	4	2.7972					3
PARUS73	Leucocytozoon	1	P. major	1	1	1.92308					1
PARUS74	Leucocytozoon	2	P. major	3	8	3.77358					5
PARUS76	Leucocytozoon	1	P. major	1	1	5.55556					1
PARUS77	Leucocytozoon	1	P. major	1	1	5.55556					1
PARUS78	Leucocytozoon	2	P. major	1	1	5.55556					2
PARUS79	Leucocytozoon	1	P. major	1	1	5.55556					1
PARUS8	Leucocytozoon	5	P. minor				2	2	3.125		1	6
PARUS81	Leucocytozoon	1	P. major	1	1	1.92308					1
PARUS82	Leucocytozoon	1	P. major	1	1	1.92308					1
PARUS83	Leucocytozoon	1	P. major	1	1	1.92308					1
PARUS89	Leucocytozoon	2	P. major	1	1	0.225734					2
PARUS90	Leucocytozoon	2	P. major	1	3	0.677201					2
PARVEN03	Leucocytozoon	2	P. minor				1	1	4.34783			2
PERATE06	Leucocytozoon	3	P. major	1	1	0.225734					3
PICPIC01	Leucocytozoon	4	P. major	1	1	0.813008					5
PARMIN20	Leucocytozoon	1	P. minor				1	1	4.34783			1
PARMIN21	Leucocytozoon	1	P. minor				1	1	4.34783			1
PARMIN22	Leucocytozoon	1	P. minor				1	1	4.34783			1
SYBOR33	Leucocytozoon	2	P. major	1	1	0.813008					3
SYCON03	Leucocytozoon	4	P. minor				1	21	48.8372		3	1
TARCYA01	Leucocytozoon	2	P. minor				2	5	2.21239			3
ALARV04	Plasmodium	13	P. minor				3	24	10.5727			13	3
BT7	Plasmodium	58	P. major	6	44	5.97826				1	46	7	84
GRETI01	Plasmodium	1	P. major	1	1	100					1
GRW04	Plasmodium	85	P. minor				1	1	16.6667	16	38	5	116
GRW11	Plasmodium	49	P. major	10	16	1.04371					188	5	3
PARMIN12	Plasmodium	1	P. minor				1	1	2.32558			1
PARMIN16	Plasmodium	1	P. minor				1	1	0.487805			1
ORW1	Plasmodium	29	P. minor				1	4	9.30233	11	5	8	8
PADOM02	Plasmodium	17	P. minor				1	1	16.6667		26	12	5
PARUS09	Plasmodium	2	P. minor				1	12	75			2
PARUS2	Plasmodium	1	P. major	2	2	6.45161					2
PARUS3	Plasmodium	1	P. major	1	1	3.7037					1
PARUS66	Plasmodium	1	P. major	2	4	1.02564					2
PARUS67	Plasmodium	2	P. major	1	1	0.308642					2
PARUS75	Plasmodium	1	P. major	1	1	5.55556					1
PARUS80	Plasmodium	1	P. major	1	1	1.92308					1
SGS1	Plasmodium	138	P.major + P.minor	38	626	27.2174	5	11	4.33071	1	429	31	44
SW2	Plasmodium	31	P. major	7	136	13.6409				4	40	8	2
SYAT05	Plasmodium	31	P.major + P.minor	1	2	4.65116	1	1	4.34783		66	2	25
TURDUS1	Plasmodium	43	P. major	8	233	13.6817					97	5	2
